# Supplementary material for: Cerium End-Deposited Gold Nanorods-Based Photoimmunotherapy for Boosting Tumor Immunogenicity
Source: Pharmaceutics. 2023 Apr 21;15(4):1309. doi: 10.3390/pharmaceutics15041309 (PMC10145050; doi:10.3390/pharmaceutics15041309)
Supplement: Supplementary file 1 [file pharmaceutics-15-01309-s001.zip]

Archive with 1 entries (1 files):
- pharmaceutics-2265834-supplementary.pdf
